# Supplementary material for: Collective Animal Behavior from Bayesian Estimation and Probability Matching
Source: PLoS Comput Biol. 2011 Nov 17;7(11):e1002282. doi: 10.1371/journal.pcbi.1002282 (PMC3219619; doi:10.1371/journal.pcbi.1002282)
Supplement: Protocol S1 — Algorithm for the model that neglects dependencies. This file contains Matlab code that runs the model without dependencies. Please, change extension from .txt to .m to make it operative. It can be run without any input argument. Once the extension is changed to .m, simply type ProtocolS1 in Matlab's command window to get results for default parameters. Documentation is given inside the file. Type help ProtocolS1 in Matlab's command window to see the documentation. (TXT) [file pcbi.1002282.s007.txt]

% *** MATLAB CODE. CHANGE EXTENSION TO .m BEFORE EXECUTING ***
%
% This program calculates the probability of each possible outcome when a
% group is given two options.
% SYNTAX:
% [prob_final,n_y,dynamics]=ProtocolS1(N_tot,a0,a1,a2,a3,a1_replicas,a2_replicas,replicas_xy)
% All arguments are optional. You can try it with no parameters, and obtain
% the results for the case of 8 individuals in the symmetric set-up with
% a1=2.5.
% - N_tot is the number of inviduals in the group. Default: N_tot=8
% - a0 is the parameter corresponding to non-social information. Default: a0=1
% - a1 is the parameter measuring the reliability of other individuals. It
% affects to all individuals if a2 is not specified. If a2 is specified, it
% affects only to individuals choosing x. Default: a1=2.6
% - a2 is the parameter measuring the reliability of individuals choosing y. Default: a2=a1.
% - a3 is the parameter associated to the information coming from undecided
% individuals. Default: a3=1.
% - a1_replicas is the same as a1, but only applies to the replicas. Default: a1_replicas=a1.
% - a2_replicas is the same as a2, but only applies to the replicas. Default: a2_replicas=a2.
% - replicas_xy is a two-element vector with the number of conspecific
% replicas choosing [x y]. Default: replicas_xy=[0 0].
%
% - prob_final is the probability of each final state. It is a vector with
% N_tot+1 elements. Each element corresponds to the state with the number
% of individuals going to y that is specified in vector n_y. 
% - n_y is a vector with N_tot+1 elements. It contains the number of
% individuals going to y that correspond to each state in prob_final.
% - dynamics is a N_tot+1 x N_tot+1 matrix, that contains the probability
% of each state as each individual makes its decision. The
% diagonal from the bottom-left to the upper-right corners of this matrix
% contains the same information as prob_final.
%
% Alfonso Pérez-Escudero & Gonzalo G. de Polavieja. Instituto Cajal,
% Consejo Superior de Investigaciones Científicas, Madrid, Spain
% alfonso.perez.escudero@gmail.com, gonzalo.polavieja@cajal.csic.es
% Last update: July 30, 2010
%
% Cite as: Alfonso Pérez-Escudero, Gonzalo G. de Polavieja (2011)
% Collective Animal Behavior from Bayesian Estimation and Probability
% Matching, PLoS Computational Biology

function [prob_final,n_y,dynamics]=ProtocolS1(N_tot,a0,a1,a2,a3,a1_replicas,a2_replicas,replicas_xy)

% Default values for the parameters
if nargin<1 || isempty(N_tot)
    N_tot=8;
end
if nargin<2 || isempty(a0)
    a0=1;
end
if nargin<3 || isempty(a1)
    a1=2.5;
end
if nargin<4 || isempty(a2)
    a2=a1;
end
if nargin<5 || isempty(a3)
    a3=1;
end
if nargin<6 || isempty(a1_replicas)
    a1_replicas=a1;
end
if nargin<7 || isempty(a2_replicas)
    a2_replicas=a2;
end
if nargin<8 || isempty(replicas_xy)
    replicas_xy=[0 0];
end


nbichos_L=repmat((0:N_tot)',[1 N_tot+1]);
nbichos_R=nbichos_L';

prob_R=1./(1 + a0*a1.^nbichos_L.*a1_replicas^replicas_xy(1).*a2.^-nbichos_R*a2_replicas^-replicas_xy(2).*a3.^(N_tot-nbichos_L-nbichos_R-1));

dynamics=zeros(N_tot+1,N_tot+1);

dynamics(1,1)=1;
for c_bichos=1:N_tot
    estados_act = c_bichos:N_tot:c_bichos + N_tot*(c_bichos-1);
    siguientes_R = estados_act+N_tot+1; % Goes to the next element to the right
    siguientes_L = estados_act+1; % Goes to the next element downwards
    dynamics(siguientes_R)=dynamics(estados_act).*prob_R(estados_act);
    dynamics(siguientes_L) = dynamics(siguientes_L) + dynamics(estados_act).*(1-prob_R(estados_act));  
end % c_bichos
n_y=0:N_tot;
c_bichos=c_bichos+1;
estados_act = c_bichos:N_tot:c_bichos + N_tot*(c_bichos-1);
prob_final=dynamics(estados_act); 

% *********************************
% * REPRESENTATION OF THE RESULTS *
% *********************************

figure
plot(n_y,prob_final)
xlabel('Number of individuals going to \ity')
ylabel('Probability')
title('Final outcome')
figure
imagesc(n_y,n_y,dynamics)
xlabel('Number of individuals going to \ity')
ylabel('Number of individuals going to \itx')
title('Dynamics')
