# Supplementary material for: Collective Animal Behavior from Bayesian Estimation and Probability Matching
Source: PLoS Comput Biol. 2011 Nov 17;7(11):e1002282. doi: 10.1371/journal.pcbi.1002282 (PMC3219619; doi:10.1371/journal.pcbi.1002282)
Supplement: Protocol S2 — Algorithm for the model that takes dependencies into account. This file contains Matlab code that runs the model with dependencies. Please, change extension from .txt to .m to make it operative. It can be run without any input argument. Once the extension is changed to .m, simply type ProtocolS2 in Matlab's command window to get results for default parameters. Documentation is given inside the file. Type help ProtocolS2 in Matlab's command window to see the documentation. (TXT) [file pcbi.1002282.s008.txt]

% *** MATLAB CODE. CHANGE EXTENSION TO .m BEFORE EXECUTING ***
%
% This program calculates the probability of each possible outcome when a
% group is given two options, according to the model that takes into
% account dependencies among the other fish.
% SYNTAX:
% [prob_final,n_y,dynamics,dynamics_cell,states,dynamics_givenL,dynamics_givenR]=ProtocolS2(N_tot,a0,a1,a2,a1_replicas,a2_replicas,replicas_xy)
% All arguments are optional. You can try it with no parameters, and obtain
% the results for the case of 8 individuals in the symmetric set-up with
% a1=5.
% - N_tot is the number of inviduals in the group. Default: N_tot=8
% - a0 is the parameter corresponding to non-social information. Default: a0=1
% - a1 is the parameter measuring the reliability of other individuals. It
% affects to all individuals if a2 is not specified. If a2 is specified, it
% affects only to individuals choosing x. Default: a1=2.6
% - a2 is the parameter measuring the reliability of individuals choosing y. Default: a2=a1.
% - a1_replicas is the same as a1, but only applies to the replicas. Default: a1_replicas=a1.
% - a2_replicas is the same as a2, but only applies to the replicas. Default: a2_replicas=a2.
% - replicas_xy is a two-element vector with the number of conspecific
% replicas choosing [x y]. Default: replicas_xy=[0 0].
%
% - prob_final is the probability of each final state. It is a vector with
% N_tot+1 elements. Each element corresponds to the state with the number
% of individuals going to y that is specified in vector n_y. 
% - n_y is a vector with N_tot+1 elements. It contains the number of
% individuals going to y that correspond to each state in prob_final.
% - dynamics is a N_tot+1 x N_tot+1 matrix, that contains the probability
% of each state as each individual makes its decision. In this matrix all 
% states with the same n_x:n_y are collapsed into a single state. The
% diagonal from the bottom-left to the upper-right corners of this matrix
% contains the same information as prob_final. CAUTION: This matrix is only given
% for comparison with the results of groupsimulator.m. In this program, the
% relevant probabilities are in dynamics_cell.
% - dynamics_cell is a cell that contains the probability of each state.
% Each element of the cell refers to one step in the simulation, and
% contains a vector with the probabilities of all the states that correspond to
% that step.
% - states is a cell with the same dimensions as dynamics_cell. Each
% element contains an Mx2 matrix, where M is the number of states that 
% correspond to the current step. This matrix contains the labels n_x:n_y 
% of the states in dynamics_cell.
% - dynamics_givenL is a cell with the same dimensions as dynamics_cell,
% that gives the probability of each state, under the assumption that x is
% the best choice. This is only an auxiliary variable, used for the
% recursive calculations of S and the probabilities in dynamics_cell.
% - dynamics_givenR is the same as dynamics_givenR, but under the
% assumption that y is the best choice.
%
% Alfonso P�rez-Escudero & Gonzalo G. de Polavieja. Instituto Cajal,
% Consejo Superior de Investigaciones Cient�ficas, Madrid, Spain
% alfonso.perez.escudero@gmail.com, gonzalo.polavieja@cajal.csic.es
% Last update: July 30, 2010
%
% Cite as: Alfonso P�rez-Escudero, Gonzalo G. de Polavieja (2011)
% Collective Animal Behavior from Bayesian Estimation and Probability
% Matching, PLoS Computational Biology


function [prob_final,n_y,dynamics,dynamics_cell,states,dynamics_givenL,dynamics_givenR]=ProtocolS2(N_tot,a0,a1,a2,a1_replicas,a2_replicas,replicas_xy)

% Default values for the parameters
if nargin<1 || isempty(N_tot)
    N_tot=8;
end
if nargin<2 || isempty(a0)
    a0=1;
end
if nargin<3 || isempty(a1)
    a1=5;
end
if nargin<4 || isempty(a2)
    a2=a1;
end
if nargin<5 || isempty(a1_replicas)
    a1_replicas=a1;
end
if nargin<6 || isempty(a2_replicas)
    a2_replicas=a2;
end
if nargin<7 || isempty(replicas_xy)
    replicas_xy=[0 0];
end


dynamics=cell(1,N_tot+1);
dynamics_givenL=cell(1,N_tot+1);
dynamics_givenR=cell(1,N_tot+1);
states=cell(1,N_tot+1);

dynamics{1}=1;
dynamics_givenL{1}=1;
dynamics_givenR{1}=1;
states{1}=[0 0];
% The model always starts from 0:0 The first iteration of this loop is to
% simulate the possible behaviors of the replicas (provided X or Y), that
% will be used to compute the initial condition for the second iteration,
% in which the real fish are simulated
for c_vueltas=1:2 
    if c_vueltas==1
        a1_act=a1_replicas;
        a2_act=a2_replicas;
        n_pasos=sum(replicas_xy);
    else
        a1_act=a1;
        a2_act=a2;
        n_pasos=N_tot;
    end
    for c_bichos=1:n_pasos
        states{c_bichos+1}(1:2:2^c_bichos,:)=states{c_bichos}+repmat([1 0],[2^(c_bichos-1) 1]);
        states{c_bichos+1}(2:2:2^c_bichos,:)=states{c_bichos}+repmat([0 1],[2^(c_bichos-1) 1]);
        probR_act=1./(1+a1_act*dynamics_givenL{c_bichos}./dynamics_givenR{c_bichos});
        dynamics_givenL{c_bichos+1}(2:2:2^c_bichos) = dynamics_givenL{c_bichos}.*probR_act;
        dynamics_givenL{c_bichos+1}(1:2:2^c_bichos) = dynamics_givenL{c_bichos}.*(1-probR_act);
        probR_act=1./(1+a2_act^-1*dynamics_givenL{c_bichos}./dynamics_givenR{c_bichos});
        dynamics_givenR{c_bichos+1}(2:2:2^c_bichos) = dynamics_givenR{c_bichos}.*probR_act;
        dynamics_givenR{c_bichos+1}(1:2:2^c_bichos) = dynamics_givenR{c_bichos}.*(1-probR_act);
        if c_vueltas==2
            probR_act=1./(1+a0*dynamics_givenL{c_bichos}./dynamics_givenR{c_bichos});
            dynamics{c_bichos+1}(2:2:2^c_bichos) = dynamics{c_bichos}.*probR_act;
            dynamics{c_bichos+1}(1:2:2^c_bichos) = dynamics{c_bichos}.*(1-probR_act);
        end    
    end % c_bichos
    if c_vueltas==1
        nivel=sum(replicas_xy)+1;
        buenos=states{nivel}(:,1)==replicas_xy(1) & states{nivel}(:,2)==replicas_xy(2);
        prob_givenL=sum(dynamics_givenL{nivel}(buenos));
        prob_givenR=sum(dynamics_givenR{nivel}(buenos));
        dynamics_givenL=cell(1,N_tot+1);
        dynamics_givenR=cell(1,N_tot+1);
        dynamics_givenL{1}=prob_givenL;
        dynamics_givenR{1}=prob_givenR;
    end
end % c_vueltas
n_y=0:N_tot;

% Transform to the usual dynamics matrix. This is only done for comparison
% with the results provided by gropusimulator.m, because for this case all
% states are kept separately in dynamics_cell
dynamics_cell=dynamics;
dynamics=zeros(N_tot+1);
for c_escalones=1:N_tot+1
    for c_casos=1:c_escalones
        estado_act=[c_casos-1 c_escalones-c_casos];
        buenos=states{c_escalones}(:,1)==estado_act(1) & states{c_escalones}(:,2)==estado_act(2);
        dynamics(estado_act(1)+1,estado_act(2)+1)=sum(dynamics_cell{c_escalones}(buenos));
    end % c_casos
end % c_escalones
c_bichos=N_tot+1;
estados_act = c_bichos:N_tot:c_bichos + N_tot*(c_bichos-1);
prob_final=dynamics(estados_act); 
